# Supplementary material for: Complexity of leaf surface texture affects microbial colonization in temperate forest tree species
Source: PLoS One. 2026 May 29;21(5):e0349938. doi: 10.1371/journal.pone.0349938 (PMC13220997; doi:10.1371/journal.pone.0349938)
Supplement: S4 Table — (XLSX) [file pone.0349938.s004.xlsx]

## Sheet: TableS5a SEM statistics
Table S5a. Structural equation model fit statistics
Model Test User Model:		Model Test Baseline Model:
Test statistic	6.533	Test statistic	48.023
Degrees of freedom	4	Degrees of freedom	15
P-value (Chi-square)	0.163	P-value	0

## Sheet: TableS5b Paramter estimates
Table S5b. Parameter estimates for the structural equation model fitted.
	Estimate	Std. err.	Z-value	P(>|z|)	Std.lv	Std.all
Regression
Shannon_fungi ~
Complexity	0.02	0.066	0.309	0.757	0.024	0.087
EllenbergT	-0.113	0.076	-1.479	0.139	-0.113	-0.388
Shannon_bacteria ~
Complexity	-0.559	0.122	-4.568	0	-0.666	-0.699
Leaftype	-1.234	0.467	-2.641	0.008	-1.234	-0.623
Avg_stomata_size ~
Complexity	-0.377	0.109	-3.452	0.001	-0.448	-0.487
Leaftype	-1.409	0.386	-3.647	0	-1.409	-0.737
Complexity_median ~
Avg_stomata_size	1.365	0.419	3.254	0.001	1.365	1.216
Leaftype	3.214	0.95	3.384	0.001	3.214	1.498
Covariance
EllenbergT ~~ Leaftype	0.213	0.152	1.397	0.162	0.213	0.465
Shannon_fungi ~~
avg_stomata_size	0.033	0.034	0.962	0.336	0.033	0.298
Shannon_bacteria	0.017	0.025	0.664	0.507	0.017	0.195
Variance
Complexity_median	0.064	0.028	2.341	0.019	0.064	0.842
Shannon_fungi	0.112	0.048	2.345	0.019	0.112	0.123
Shannon_bacter	0.185	0.098	1.884	0.06	0.185	0.219
avg_stomata_size	0.909	0.388	2.345	0.019	0.909	1
EllenbergT	0.231	0.099	2.345	0.019	0.231	1
Leaftype	1.417	0.752	1.884	0.06	1	1
Complexity	0.064	0.028	2.341	0.019	0.064	0.842
